# Supplementary material for: Comparison of three clustering approaches for detecting novel environmental microbial diversity
Source: PeerJ. 2016 Feb 25;4:e1692. doi: 10.7717/peerj.1692 (PMC4782723; doi:10.7717/peerj.1692)
Supplement: Supplemental Information 1 — Fasta dataset used in this study [file peerj-04-1692-s001.bz2]

Archive with 1 entries (1 files):
- peerj-04-1692-s001
